# Supplementary material for: Low PAPP-A Levels and Growth in Twin Pregnancies
Source: Life (Basel). 2026 Jan 16;16(1):149. doi: 10.3390/life16010149 (PMC12843441; doi:10.3390/life16010149)
Supplement: Supplementary file 1 [file life-16-00149-s001.zip]

Archive with 1 entries (1 files):
- life-4036474-supplementary.pdf
